# Supplementary material for: Population Structure of Non-ST6 Listeria monocytogenes Isolated in the Red Meat and Poultry Value Chain in South Africa
Source: Microorganisms. 2020 Jul 30;8(8):1152. doi: 10.3390/microorganisms8081152 (PMC7464360; doi:10.3390/microorganisms8081152)
Supplement: Supplementary file 1 [file microorganisms-08-01152-s001.zip › Supplementary Table S1.xlsx]

## Sheet: complete_lipi1_metadata
LIPI	Sample ID	Sample	ST	CC	Lineage	Seorgroup			Establishment		Sample origin
LIPI-1	1223_S20_L001_R1_001	1223	1	CC1	I	IVb	Raw	Poultry	Cold store	POE	Raw-Poultry
LIPI-1	1329_S45_L001_R1_001	1329	5	CC5	I	IIb	Raw	Poultry	Retail	North West	Raw-Poultry
LIPI-1	87_S22_L001_R1_001	87	2	CC2	I	IVb	Processed meat	Beef	Butchery	Gauteng	Processed meat-Beef
LIPI-1	1214_S19_L001_R1_001	1214	155	CC155	II	IIa	Raw	Poultry	Cold store	POE	Raw-Poultry
LIPI-1	230_S37_L001_R1_001	230	155	CC155	II	IIa	Processed meat	Beef	Butchery	Gauteng	Processed meat-Beef
LIPI-1	1746A_S29_L001_R1_001	1746A	5	CC5	I	IIb	Raw	Poultry	Retail	North West	Raw-Poultry
LIPI-1	1328_S13_L001_R1_001	1328	121	CC121	II	IIa	Raw	Poultry	Retail	North West	Raw-Poultry
LIPI-1	1745_S40_L001_R1_001	1745	5	CC5	I	IIb	Raw	Poultry	Butchery	North West	Raw-Poultry
LIPI-1	1854_S1_L001_R1_001	1854	2	CC2	I	IVb	Raw	Poultry	Cold store	POE	Raw-Poultry
LIPI-1	79_S31_L001_R1_001	79	2	CC2	I	IVb	Processed meat	Beef	Retail	Gauteng	Processed meat-Beef
LIPI-1	12_S27_L001_R1_001	12	121	CC121	II	IIa	Processed meat	Beef	Retail	Gauteng	Processed meat-Beef
LIPI-1	1680_S7_L001_R1_001	1680	321	CC321	II	IIa	Raw	Poultry	Retail	North West	Raw-Poultry
LIPI-1	67_S12_L001_R1_001	67	321	CC321	II	IIa	Processed meat	Beef	Butchery	Gauteng	Processed meat-Beef
LIPI-1	1824_S9_L001_R1_001	1824	9	CC9	II	IIc	Processed meat	Beef	Butchery	North West	Processed meat-Beef
LIPI-1	L1791_CTGAAGCT-TATAGCCT_L008_R1_001	L1791	5	CC5	I	IIb	Raw	Poultry	Cold store	POE	Raw-Poultry
LIPI-1	932_S10_L001_R1_001	932	321	CC321	II	IIa	Processed meat	Beef	Butchery	Free State	Processed meat-Beef
LIPI-3	L346_CGCTCATT-GGCTCTGA_L007_R1_001	L346	876	CC1	I	IVb	Processed meat	Beef	Butchery	Limpopo	Processed meat-Beef
LIPI-3	L0812_CGTACG_L001_R1_001	L0812	288	CC288	I	IIb	Environmental	Pork	Abattoir	Mpumalanga	Surface sample
LIPI-3	L279_TCCGGAGA-CAGGACGT_L007_R1_001	L279	1	CC1	I	IVb	Processed meat	Beef	Retail	Gauteng	Processed meat-Beef
LIPI-3	L30_CGCTCATT-CAGGACGT_L006_R1_001	L30	2	CC2	I	IVb	Processed meat	Beef	Retail	Gauteng	Processed meat-Beef
LIPI-3	L337_CGCTCATT-CCTATCCT_L007_R1_001	L337	876	CC1	I	IVb	Processed meat	Beef	Butchery	Limpopo	Processed meat-Beef
LIPI-3	1223_S20_L001_R1_001	1223	1	CC1	I	IVb	Raw	Poultry	Cold store	POE	Raw-Poultry
LIPI-3	L16_TCCGGAGA-GGCTCTGA_L006_R1_001	L16	1	CC1	I	IVb	Processed meat	Beef	Retail	Gauteng	Processed meat-Beef
LIPI-3	1898_S36_L001_R1_001	1898	1	CC1	I	IVb	Raw	Beef	Retail	Eastern Cape	Raw-Beef
LIPI-3	L1022_TCCGCGAA-CCTATCCT_L007_R1_001	L1022	1	CC1	I	IVb	Processed meat	Beef	Retail	Limpopo	Processed meat-Beef
LIPI-3	L1027_TCTCGCGC-CCTATCCT_L007_R1_001	L1027	1	CC1	I	IVb	Processed meat	Beef	Retail	Limpopo	Processed meat-Beef
LIPI-3	L835_TAATGCGC-ATAGAGGC_L007_R1_001	L835	1	CC1	I	IVb	Processed meat	Beef	Butchery	Mpumalanga	Processed meat-Beef
LIPI-3	L889_CGGCTATG-ATAGAGGC_L007_R1_001	L889	1	CC1	I	IVb	Processed meat	Beef	Butchery	Gauteng	Processed meat-Beef
LIPI-3	l702_S17_L001_R1_001	l702	3	CC3	I	IIb	RTE	Poultry	Processing plant	Free State	RTE-Poultry
LIPI-3	L232_CGCTCATT-AGGCGAAG_L008_R1_001	L232	1	CC1	I	IVb	Processed meat	Beef	Butchery	Gauteng	Processed meat-Beef
LIPI-3	L1010_TCCGCGAA-ATAGAGGC_L007_R1_001	L1010	1	CC1	I	IVb	Processed meat	Beef	Retail	Limpopo	Processed meat-Beef
LIPI-3	L586_ATTCAGAA-ATAGAGGC_L007_R1_001	L586	204	CC204	II	IIa	Processed meat	Mixed	Retail	North West	Processed meat-Mixed
LIPI-3	L825_TAATGCGC-TATAGCCT_L007_R1_001	L825	1	CC1	I	IVb	Processed meat	Beef	Butchery	Mpumalanga	Processed meat-Beef
LIPI-3	L995_CGGCTATG-GTACTGAC_L007_R1_001	L995	876	CC1	I	IVb	Processed meat	Beef	Butchery	Limpopo	Processed meat-Beef
LIPI-3	L584_ATTCAGAA-TATAGCCT_L007_R1_001	L584	1	CC1	I	IVb	Processed meat	Beef	Retail	North West	Processed meat-Beef
LIPI-3	L245_ATTACTCG-AGGCGAAG_L007_R1_001	L245	1	CC1	I	IVb	Processed meat	Beef	Retail	Gauteng	Processed meat-Beef
LIPI-3	L165_TCTCGCGC-AGGCGAAG_L006_R1_001	L165	876	CC1	I	IVb	RTE	Beef	Retail	Gauteng	RTE-Beef
LIPI-3	L1571_GAATTCGT-TAATCTTA_L008_R1_001	L1571	1	CC1	I	IVb	Raw	Poultry	Retail	North West	Raw-Poultry
LIPI-3	L362_CGCTCATT-GTACTGAC_L007_R1_001	L362	876	CC1	I	IVb	Processed meat	Pork	Processing plant	Limpopo	Processed meat-Pork
LIPI-3	L313_CGCTCATT-ATAGAGGC_L007_R1_001	L313	1	CC1	I	IVb	Processed meat	Beef	Retail	Gauteng	Processed meat-Beef
LIPI-3	L43_ATTCAGAA-CCTATCCT_L006_R1_001	L43	876	CC1	I	IVb	Processed meat	Beef	Retail	Gauteng	Processed meat-Beef
LIPI-3	L107_CGGCTATG-AGGCGAAG_L006_R1_001	L107	3	CC3	I	IIb	Processed meat	Beef	Butchery	Gauteng	Processed meat-Beef
LIPI-3	L29_CGCTCATT-TAATCTTA_L006_R1_001	L29	2	CC2	I	IVb	Processed meat	Beef	Retail	Gauteng	Processed meat-Beef
LIPI-3	L180_AGCGATAG-TATAGCCT_L006_R1_001	L180	1	CC1	I	IVb	Processed meat	Beef	Retail	Gauteng	Processed meat-Beef
LIPI-3	1848_S46_L001_R1_001	1848	1	CC1	I	IVb	Raw	Poultry	Cold store	POE	Raw-Poultry
LIPI-3	L249_ATTACTCG-TAATCTTA_L007_R1_001	L249	876	CC1	I	IVb	Processed meat	Beef	Retail	Gauteng	Processed meat-Beef
LIPI-3	L0811_GTTTCG_L001_R1_001	L0811	288	CC288	I	IIb	Environmental	Pork	Abattoir	Mpumalanga	Surface sample
LIPI-3	185_S2_L001_R1_001	185	1	CC1	I	IVb	Processed meat	Beef	Retail	Free State	Processed meat-Beef
LIPI-3	L221_AGCGATAG-GGCTCTGA_L006_R1_001	L221	876	CC1	I	IVb	Processed meat	Beef	Retail	Free State	Processed meat-Beef
LIPI-3	L661_ATTCAGAA-GTACTGAC_L007_R1_001	L661	1	CC1	I	IVb	Processed meat	Beef	Butchery	Limpopo	Processed meat-Beef
LIPI-3	88_S26_L001_R1_001	88	1	CC1	I	IVb	Processed meat	Beef	Butchery	Gauteng	Processed meat-Beef
LIPI-3	L25_CGCTCATT-GGCTCTGA_L006_R1_001	L25	2	CC2	I	IVb	Processed meat	Beef	Processing plant	Gauteng	Processed meat-Beef
LIPI-3	165_S21_L001_R1_001	165	1	CC1	I	IVb	RTE	Beef	Retail	Gauteng	RTE-Beef
LIPI-3	L1028_TCTCGCGC-GGCTCTGA_L007_R1_001	L1028	204	CC204	II	IIa	Processed meat	Beef	Butchery	Limpopo	Processed meat-Beef
LIPI-3	L258_TCCGGAGA-GGCTCTGA_L007_R1_001	L258	1	CC1	I	IVb	Processed meat	Beef	Retail	Gauteng	Processed meat-Beef
LIPI-3	L732_GAATTCGT-GTACTGAC_L007_R1_001	L732	1421	CC1	I	IVb	Processed meat	Beef	Retail	Mpumalanga	Processed meat-Beef
LIPI-3	177_S20_L001_R1_001	177	876	CC1	I	IVb	Processed meat	Beef	Retail	Free State	Processed meat-Beef
LIPI-3	L253_ATTACTCG-GTACTGAC_L007_R1_001	L253	876	CC1	I	IVb	Processed meat	Beef	Retail	Gauteng	Processed meat-Beef
LIPI-3	L1216_TCTCGCGC-AGGCGAAG_L007_R1_001	L1216	1	CC1	I	IVb	Raw	Poultry	Cold store	POE	Raw-Poultry
LIPI-3	L882_CGGCTATG-TATAGCCT_L007_R1_001	L882	1	CC1	I	IVb	Processed meat	Beef	Retail	Gauteng	Processed meat-Beef
LIPI-3	L359_CGCTCATT-CAGGACGT_L007_R1_001	L359	876	CC1	I	IVb	Processed meat	Beef	Butchery	Limpopo	Processed meat-Beef
LIPI-3	L35_CGCTCATT-CCTATCCT_L008_R1_001	L35	876	CC1	I	IVb	Processed meat	Beef	Butchery	Gauteng	Processed meat-Beef
LIPI-3	L636_ATTCAGAA-TAATCTTA_L007_R1_001	L636	1	CC1	I	IVb	Processed meat	Beef	Butchery	Limpopo	Processed meat-Beef
LIPI-4	L81_TAATGCGC-AGGCGAAG_L006_R1_001	L81	2	CC2	I	IVb	RTE	Beef	Butchery	Gauteng	RTE-Beef
LIPI-4	L120_TCCGCGAA-TATAGCCT_L006_R1_001	L120	87	CC87	I	IIb	Processed meat	Beef	Butchery	Gauteng	Processed meat-Beef
LIPI-4	L36_GAGATTCC-AGGCGAAG_L006_R1_001	L36	2	CC2	I	IVb	Raw	Pork	Processing plant	Gauteng	Raw-Pork
LIPI-4	L38_GAGATTCC-CAGGACGT_L006_R1_001	L38	2	CC2	I	IVb	Processed meat	Pork	Processing plant	Gauteng	Processed meat-Pork
