# Supplementary material for: Population Structure of Non-ST6 Listeria monocytogenes Isolated in the Red Meat and Poultry Value Chain in South Africa
Source: Microorganisms. 2020 Jul 30;8(8):1152. doi: 10.3390/microorganisms8081152 (PMC7464360; doi:10.3390/microorganisms8081152)
Supplement: Supplementary file 1 [file microorganisms-08-01152-s001.zip › Supplementary Table S2.xlsx]

## Sheet: Sheet1
Cluster	Size	STs	CCs	Lineage	Serogroup	Establishment	Sample Origin
1	100	'155', '204', '378', '122', '321', '7', '9'	'CC9', 'CC7', 'CC321', 'CC204', 'CC19', 'CC155'	'II'	'IIa', 'IIc'	'Butchery', 'Retail', 'Abattoir', 'Processing plant', 'Cold store'	'Raw-Pork', 'Processed meat-Beef', 'Raw-Poultry', 'Surface sample', 'Raw-Lamb', 'Processed meat-Poultry', 'RTE-Beef', 'Processed meat-Mixed', 'Raw-Beef'
2	93	'1421', '1430', '876', '1428', '1', '288', '2', '5', '820'	'CC5', 'CC288', 'CC1', 'CC2	'I'	'IVb', 'IIb'	'Butchery', 'Retail', 'Abattoir', 'Processing plant', 'Cold store'	'Raw-Pork', 'Surface sample', 'Raw-Poultry', 'RTE-Pork', 'Processed meat-Beef', 'RTE-Beef', 'Raw-Beef', 'Processed meat-Pork'
3	14	'121'	'CC121'	'II'	'IIa'	'Butchery', 'Retail', 'Cold store'	'Raw-Pork', 'Raw-Lamb', 'Raw-Poultry', 'Processed meat-Beef', 'Processed meat-Poultry', 'RTE-Beef'
4	4	'3', '5', '87'	'CC5', 'CC87', 'CC3'	'I'	'IIb'	'Processing plant', 'Butchery'	'RTE-Poultry', 'Processed meat-Beef'
5	2	'31'	'CC31'	'II'	'IIa'	'Abattoir'	'Surface sample'
6	2	'121'	'CC121'	'II'	'IIa'	'Processing plant', 'Retail'	'Raw-Poultry', 'RTE-Pork'
7	1	'121'	'CC121'	'II'	'IIa'	'Retail'	'Processed meat-Beef'
8	1	'321'	'CC321'	'II'	'IIa'	'Butchery'	'Processed meat-Beef'
